# Supplementary material for: Bat teeth illuminate the diversification of mammalian tooth classes
Source: Nat Commun. 2023 Aug 22;14:4687. doi: 10.1038/s41467-023-40158-4 (PMC10444822; doi:10.1038/s41467-023-40158-4)
Supplement: Supplementary file 5 — Supplementary Data 1 [file 41467_2023_40158_MOESM5_ESM.xlsx]

## Sheet: Adult specimens
Specimen	FMNH	ADW MMZ	Locality	Diet
Ametrida centurio		53108	Brazil	Frugivore
Ametrida centurio	93204		Surinam	Frugivore
Anoura caudifer caudifer	113504		Colombia	Nectarivore
Anoura caudifer caudifer	113503		Colombia	Nectarivore
Anoura cultrata	58799		Colombia	Nectarivore
Anoura cultrata	58798		Colombia	Nectarivore
Anoura geoffroyi	171821		Peru	Nectarivore
Anoura geoffroyi	171822		Peru	Nectarivore
Ariteus flavescens	91291		Jamaica	Frugivore
Artibeus (Dermanura) andersoni	124845		Ecuador	Frugivore
Artibeus (Dermanura) andersoni	124984		Ecuador	Frugivore
Artibeus anderseni		160646	Peru	Frugivore
Artibeus aztecus		110526	Mexico	Frugivore
Artibeus (Dermanura) cinereus	58699		Colombia	Frugivore
Artibeus (Dermanura) cinereus	58700		Colombia	Frugivore
Artibeus cinereus		83733	Venezuela	Frugivore
Artibeus fimbriatus		124366	Paraguay	Frugivore
Artibeus jamaicensis		165404	Panama	Frugivore
Artibeus lituratus		126732	Bolivia	Frugivore
Artibeus phaeotis		115142	Costa Rica	Frugivore
Brachyphylla nana	199496		Hispaniola	Omnivore
Brachyphylla cavernarum cavernarum	108319		Brit. Virg Is.	Omnivore
Brachyphylla cavernarum cavernarum	108321		Brit. Virg Is.	Omnivore
Carollia brevicauda		160673	Peru	Frugivore
Carollia castanea		160702	Peru	Frugivore
Carollia perspicillata	174631		Peru	Frugivore
Carollia perspicillata	174633		Peru	Frugivore
Carollia subrufa		116675	Panama	Frugivore
Centurio senex		117852	Mexico	Frugivore
Centurio senex	120887		Belize	Frugivore
Centurio senex	58225		Belize	Frugivore
Chiroderma salvini		112032	Costa Rica	Frugivore
Chiroderma salvini	174641		Peru	Frugivore
Chiroderma salvini	139372		Peru	Frugivore
Chiroderma trinitatum		158061	Bolivia	Frugivore
Chiroderma trinitatum gorgasi	125777		Peru	Frugivore
Chiroderma trinitatum gorgasi	125771		Peru	Frugivore
Chiroderma villosum jesupi	87035		Peru	Frugivore
Chiroderma villosum jesupi	87045		Peru	Frugivore
Choeroniscus godmani		83316	Mexico	Nectarivore
Choeroniscus minor	74255		Venezuela	Nectarivore
Choeronycteris mexicana		93564	Mexico	Nectarivore
Choeronycteris mexicanus	43773		Arizona:Patagonia	Nectarivore
Choeronycteris mexicanus	43776		Arizona:Patagonia	Nectarivore
Chrotopterus auritus		124358	Paraguay	Carnivorous
Chrotopterus auritus	54403		Paraguay	Carnivorous
Chrotopterus auritus	72812		Brazil	Carnivorous
Desmodus rotundus	140319		Trinidad	Sanguivore
Desmodus rotundus	140318		Trinidad	Sanguivore
Desmodus rotundus		124311	Paraguay	Sanguivore
Diaemus youngi	145266		Paraguay	Sanguivore
Diaemus youngi	18724		Venezuela	Sanguivore
Diphylla ecaudata		99088	Guatemala	Sanguivore
Diphylla ecaudata	58478		Belize	Sanguivore
Diphylla ecaudata	121070		Belize	Sanguivore
Ectophylla alba	123156		Costa Rica	Frugivore
Enchisthenes harti	83317		Mexico	Frugivore
Enchisthenes harti	83318		Mexico	Frugivore
Erophylla sezekorni	34062		Cuba	Frugivore
Erophylla sezekorni	34063		Cuba	Frugivore
Gardnerycteris crenulatum peruanum	89038		Peru	Insectivorous
Gardnerycteris crenulatum peruanum	89039		Peru	Insectivorous
Glossophaga comissarisi	108786		Belize	Nectarivore
Glossophaga comissarisi	108787		Belize	Nectarivore
Glossophaga longirostris	122065		Columbia	Nectarivore
Glossophaga longirostris	122066		Columbia	Nectarivore
Glossophaga morenoi		114831	Mexico	Nectarivore
Glossophaga s. leachii	61631		Mexico	Nectarivore
Glossophaga s. leachii	61630		Mexico	Nectarivore
Glossophaga sorcina	41636		Brazil	Nectarivore
Glossophaga sorcina	41637		Brazil	Nectarivore
Glossophaga soricina		126814	Bolivia	Nectarivore
Glyphonycteris sylvestris		125173	Costa Rica	Insectivore
Hylonycteris underwoodi		113582	Mexico	Nectarivore
Lampronycteris brachyotis brachyotis	58144		Belize	Insectivore
Lampronycteris brachyotis platyceps	83416		Trinidad	Insectivore
Leptonycteris nivalis		108506	Mexico	Nectarivore
Leptonycteris nivalis	46845		USA Texas	Nectarivore
Leptonycteris nivalis	46844		USA Texas	Nectarivore
Leptonycteris yerbabuenae		77738	Mexico	Nectarivore
Lionycteris spurrelli		160713	Peru	Nectarivore
Lionycteris spurrelli	125461		Peru	Nectarivore
Lionycteris spurrelli	138910		Peru	Nectarivore
Lonchophylla robusta		112036	Costa Rica	Nectarivore
Lonchophylla thomasi		160710	Peru	Nectarivore
Lonchophylla thomasii	95392		Suriname	Nectarivore
Lonchophylla thomasii	95390		Suriname	Nectarivore
Lonchorhina aurita		122294	Panama	Insectivore
Lonchorhina aurita	41900		Guatemala	Insectivore
Lonchorhina aurita	41902		Guatemala	Insectivore
Lophostoma brasiliense		116237	Mexico	Omnivore
Lophostoma brasiliense venezuelae	75136		Peru	Omnivore
Lophostoma brasiliense venezuelae	75137		Peru	Omnivore
Lophostoma carrikeri	87943		Columbia	Omnivore
Lophostoma carrikeri	87942		Columbia	Omnivore
Lophostoma evotis		114381	Mexico	Omnivore
Lophostoma evotis	58159		Belize	Omnivore
Lophostoma evotis	108770		Belize	Omnivore
Lophostoma silvicolum		122198	Panama	Omnivore
Lophostoma silvicolum silvicolum	78683		Peru	Omnivore
Lophostoma silvicolum silvicolum	78682		Peru	Omnivore
Macrophyllum macrophyllum	124658		Ecuador	Insectivore
Macrophyllum macrophyllum	124657		Ecuador	Insectivore
Macrotus californicus	52798		Mexico	Insectivore
Macrotus californicus	83298		Calif: Vallecito	Insectivore
Macrotus w. compressus	15090		Bahamas	Insectivore
Macrotus w. compressus	44644		Bahamas	Insectivore
Macrotus waterhousii		90472	Mexico	Insectivore
Mesophylla macconnelli	43077		Br. Guiana	Frugivore
Mesophylla macconnelli	84383		Peru	Frugivore
Micronycteris brosseti	89101		Peru	Insectivore
Micronycteris (Xenoctenes) hirsutus	54979		B. W. Indies	Insectivore
Micronycteris hirsuta	64265		Columbia	Insectivore
Micronycteris hirsuta	180714		Costa Rica	Insectivore
Micronycteris megalotis		112045	Costa Rica	Insectivore
Micronycteris megalotis	25220		Brazil	Insectivore
Micronycteris megalotis	25222		Brazil	Insectivore
Micronycteris minuta		126729	Bolivia	Insectivore
Micronycteris minuta	64265		Columbia	Insectivore
Micronycteris nicefori	126210		Brazil	Insectivore
Micronycteris nicefori	108761		Belize	Insectivore
Micronycteris schmidtorum	108763		Belize	Insectivore
Micronycteris schmidtorum	108762		Belize	Insectivore
Micronycteris sylvestris	69408		Bolivia	Insectivore
Mimon bennettii	69426		Columbia	Insectivore
Mimon bennettii	150631		Mexico	Insectivore
Mimon cozumelae		109756	Mexico	Insectivore
Mimon cozumelae	58152		Belize	Insectivore
Mimon cozumelae	58153		Belize	Insectivore
Monophyllus cubanus	14895		Cuba	Nectarivore
Monophyllus redmani		123278	Haïti	Nectarivore
Mormoops blainvillei cuvieri	104594		Dominican Republic	Insectivore
Mormoops Megalophylla tumidiceps	83244		Trinidad	Insectivore
Mormoops Megalophylla tumidiceps	83247		Trinidad	Insectivore
Musonycteris harrisoni		110524	Mexico	Nectarivore
Noctilio albiventris	145244		Alto Paraguay	Carnivore
Noctilio albiventris	145246		Alto Paraguay	Carnivore
Phylloderma stemops	170089		Peru	Omnivore
Phyllonycteris poeyi	14892		Cuba	Omnivore
Phyllops falcatus		123279	Haïti	Frugivore
Phyllostomus (Phyllostoma) hastatus	69428		Columbia	Omnivore
Phyllostomus (Phyllostoma) hastatus	69429		Columbia	Omnivore
Phyllostomus discolor		59984	Panama	Omnivore
Phyllostomus elongatus		160619	Peru	Omnivore
Phyllostomus hastatus		160616	Peru	Omnivore
Platalina genovensium	24336		Peru	Nectarivore
Platyrrhinus dorsalis		169038	Columbia	Frugivore
Platyrrhinus fusciventris	126603		Brazil	Frugivore
Platyrrhinus fusciventris	126606		Brazil	Frugivore
Platyrrhinus helleri		112024	Costa Rica	Frugivore
Platyrrhinus helleri	106804		Belize	Frugivore
Platyrrhinus helleri	58265		Belize	Frugivore
Platyrrhinus incarum	203626		Peru	Frugivore
Platyrrhinus incarum	203624		Peru	Frugivore
Platyrrhinus infuscus		160628	Peru	Frugivore
Platyrrhinus infuscus	58742		Colombia	Frugivore
Platyrrhinus infuscus	58741		Colombia	Frugivore
Platyrrhinus ismaeli	58733		Colombia	Frugivore
Platyrrhinus ismaeli	58734		Colombia	Frugivore
Platyrrhinus lineatus		124324	Paraguay	Frugivore
Platyrrhinus lineatus	105861		Bolivia	Frugivore
Platyrrhinus lineatus	105862		Bolivia	Frugivore
Platyrrhinus masu	68455		Peru	Frugivore
Platyrrhinus masu	93594		Peru	Frugivore
Platyrrhinus matapalensis	81080		Peru	Frugivore
Platyrrhinus matapalensis	81081		Peru	Frugivore
Platyrrhinus nigellus	139576		Peru	Frugivore
Platyrrhinus nigellus	139577		Peru	Frugivore
Platyrrhinus vittatus		116681	Costa Rica	Frugivore
Pteronotus davyi	81041		Peru	Insectivore
Pteronotus davyi	81042		Peru	Insectivore
Pteronotus gymnonotus suapurensis	43067		Panama	Insectivore
Pteronotus gymnonotus suapurensis	43069		Panama	Insectivore
Pteronotus gymnonotus suapurensis	62118		Peru	Insectivore
Pteronotus (Chilonycteris) macleayii	34059		Cuba	Insectivore
Pteronotus (Chilonycteris) macleayii	34060		Cuba	Insectivore
Pteronotus parnelli mesoamericanus	128063		Belize	Insectivore
Pteronotus parnelli mesoamericanus	108755		Belize	Insectivore
Pygoderma bilabiatum		124377	Paraguay	Frugivore
Pygoderma bilabiatum	94716		Brazil	Frugivore
Pygoderma bilabiatum	162519		Bolivia	Frugivore
Rhinophylla pumilio		166564	unknown	Frugivore
Rhinophylla pumilio	203402		Peru	Frugivore
Rhinophylla pumilio	203404		Peru	Frugivore
Sphaeronycteris toxophyllum	84380		Peru	Frugivore
Sphaeronycteris toxophyllum	122940		Peru	Frugivore
Stenoderma rufum		156615	Puerto Rico	Frugivore
Sturnira erythromos		156063	Bolivia	Frugivore
Sturnira lilium		125869	Paraguay	Frugivore
Sturnira lilium	128813		Peru	Frugivore
Sturnira lilium	128816		Peru	Frugivore
Sturnira ludovici		111339	Costa Rica	Frugivore
Sturnira magna		160655	Peru	Frugivore
Sturnira mordax		112040	Costa Rica	Frugivore
Sturnira oporaphilum		160658	Peru	Frugivore
Sturnira tildae		160663	Peru	Frugivore
Tonatia bidens		125871	Paraguay	Insectivore
Tonatia bidens	138873		Peru	Insectivore
Tonatia bidens	138869		Peru	Insectivore
Trachops cirrhosus		103419	Guatemala	Carnivore
Trachops cirrhosus	92675		Panama	Carnivore
Trachops cirrhosus	92677		Panama	Carnivore
Uroderma bilobatum		126764	Bolivia	Frugivore
Uroderma bilobatum	66203		Brazil	Frugivore
Uroderma bilobatum	66204		Brazil	Frugivore
Uroderma magnirostrum		156056	Bolivia	Frugivore
Vampyriscus (Vampyressa) bidens	139531		Peru	Frugivore
Vampyriscus (Vampyressa) bidens	139532		Peru	Frugivore
Vampyressa melissa	174909		Peru	Frugivore
Vampyressa nymphaea		168959	Columbia	Frugivore
Vampyressa nymphaea	114011		Columbia	Frugivore
Vampyressa pusilla		122269	Panama	Frugivore
Vampyressa pusilla	174911		Peru	Frugivore
Vampyressa pusilla	170249		Peru	Frugivore
Vampyressa thyone	203642		Peru	Frugivore
Vampyrodes caraccioli	139776		Peru	Frugivore
Vampyrodes caraccioli	125908		Peru	Frugivore
Vampyrodes major	127113		Mexico	Frugivore
Vampyrodes major	127114		Mexico	Frugivore
Vampyrum spectrum	61924		Trinidad	Carnivore
Vampyrum spectrum	58160		Belize	Carnivore

## Sheet: Embryos
CT SCANS
Species	Stage (CS)	Specimen number	Field site
Artibeus jamaicensis	24	2015 135	Belize
Artibeus jamaicensis	23	2015 133	Belize
Artibeus jamaicensis	22.5	2016 032	Puerto Rico
Artibeus jamaicensis	22	2017 017	Puerto Rico
Artibeus jamaicensis	19	2015 048	Puerto Rico
Artibeus jamaicensis	18	T2018 052	Trinidad
Artibeus phaeotis	22	B2016-10	Belize
Artibeus phaeotis	21	B2016-07	Belize
Carollia perspicillata	24	T014	Trinidad
Carollia perspicillata	23	T030	Trinidad
Carollia perspicillata	18	2013 128	Trinidad
Carollia perspicillata	23		London Zoo
Carollia perspicillata	22		London Zoo
Carollia perspicillata	21		London Zoo
Carollia perspicillata	20		London Zoo
Carollia perspicillata	19		London Zoo
Erophylla sezekorni	24	2014-019	Puerto Rico
Glossophaga soricina	23	T016	Trinidad
Glossophaga soricina	24	T017	Trinidad
Glossophaga soricina	21.5	T2018 057	Trinidad
Glossophaga soricina	21	T018	Trinidad
Glossophaga soricina	18	T023	Trinidad
Monophyllus redmani	23	2015 033	Puerto Rico
Monophyllus redmani	22	2015 034	Puerto Rico
Monophyllus redmani	20.5	2016 021	Puerto Rico
Monophyllus redmani	20	2015 019	Puerto Rico
Mormoops blainvillei	24	2016 114	Puerto Rico
Mormoops blainvillei	22	2016 157	Puerto Rico
Pteronotus quadridens	22	2015 155	Puerto Rico
Pteronotus quadridens	21	2016 104	Puerto Rico
Pteronotus quadridens	20.5	2016 106	Puerto Rico
Pteronotus quadridens	20	2016 019	Puerto Rico
Pteronotus quadridens	18	2016 116	Puerto Rico
Uroderma bilobatum	20	T2018-26	Trinidad
EdU
Artibeus jamaicensis	21	DR2019 011	Domincan Republic
Artibeus jamaicensis	19	DR2019 016	Domincan Republic
Erophylla sezekorni	21	DR2019 017	Domincan Republic
Glossophaga soricina	21	T2019 002	Trinidad
