# Supplementary material for: Bat teeth illuminate the diversification of mammalian tooth classes
Source: Nat Commun. 2023 Aug 22;14:4687. doi: 10.1038/s41467-023-40158-4 (PMC10444822; doi:10.1038/s41467-023-40158-4)
Supplement: Supplementary file 6 — Supplementary Data 2 [file 41467_2023_40158_MOESM6_ESM.xlsx]

## Sheet: Table S5
X	Body mass	Diet	ToothFormula
Ametrida centurio	10.15	Fruit	2P3MS
Anoura caudifer caudifer	10.55	Nectar	3P3ML
Anoura cultrata	17.42	Nectar	3P3ML
Anoura geoffroyi	15	Nectar	3P3ML
Ariteus flavescens	12.3	Fruit	2P2MS
Artibeus anderseni	11.77	Fruit	2P2MS
Artibeus aztecus	20.75	Fruit	2P2MS
Artibeus cinereus	12.19	Fruit	2P2MS
Artibeus fimbriatus	60.93	Fruit	2P3MS
Artibeus jamaicensis	42.56	Fruit	2P3MS
Artibeus lituratus	67.65	Fruit	2P3MS
Artibeus phaeotis	12.45	Fruit	2P2MS
Brachyphylla cavernarum cavernarum	45.5	Omni	2P3MR
Brachyphylla nana	33.44	Omni	2P3MR
Carollia brevicauda	14.33	Fruit	2P3MR
Carollia castanea	13.17	Fruit	2P3MR
Carollia perspicillata	18.21	Fruit	2P3MR
Carollia subrufa	16.31	Fruit	2P3MR
Centurio senex	21.56	Fruit	2P2MS
Chiroderma salvini	26.58	Fruit	2P2MS
Chiroderma trinitatum	13.88	Fruit	2P2MS
Chiroderma trinitatum gorgasi	13.88	Fruit	2P2MS
Chiroderma villosum jesupi	22.99	Fruit	2P2MS
Choeroniscus godmani	8.63	Nectar	3P3ML
Choeroniscus minor	9.23	Nectar	3P3ML
Choeronycteris mexicanus	16.19	Nectar	3P3ML
Chrotopterus auritus	80.31	Carni	3P3MR
Desmodus rotundus	33.46	Sang	2P1M
Diaemus youngi	36.59	Sang	2P1M
Diphylla ecaudata	30.05	Sang	2P2M
Ectophylla alba	5.6	Fruit	2P2MS
Enchisthenes harti	16.42	Fruit	2P3MS
Erophylla sezekorni	16.41	Omni	2P3MR
Gardnerycteris crenulatum	13.56	Insect	2P3MR
Glossophaga comissarisi	9.05	Nectar	3P3ML
Glossophaga longirostris	12.76	Nectar	3P3ML
Glossophaga morenoi	8.91	Nectar	3P3ML
Glossophaga s. leachii	10.58	Nectar	3P3ML
Glossophaga soricina	10.01	Nectar	3P3ML
Glyphonycteris sylvestris	9.44	Insect	3P3MR
Hylonycteris underwoodi	7.53	Nectar	3P3ML
Lampronycteris brachyotis platyceps	11.89	Insect	3P3MR
Leptonycteris nivalis	29.5	Nectar	3P2M
Leptonycteris yerbabuenae	21.2	Nectar	3P2M
Lionycteris spurrelli	8.39	Nectar	3P3ML
Lonchophylla robusta	13.96	Nectar	3P3ML
Lonchophylla thomasii	10	Nectar	3P3ML
Lonchorhina aurita	15.33	Insect	3P3MR
Lophostoma brasiliense	10.18	Omni	3P3MR
Lophostoma carrikeri	21.72	Omni	3P3MR
Lophostoma evotis	20.05	Omni	3P3MR
Lophostoma silvicolum	31.06	Omni	3P3MR
Lophostoma silvicolum silvicolum	31.06	Omni	3P3MR
Macrophyllum macrophyllum	8.03	Insect	3P3MR
Macrotus californicus	12.13	Insect	3P3MR
Macrotus w. compressus	15.18	Insect	3P3MR
Macrotus waterhousii	15.18	Insect	3P3MR
Mesophylla macconnelli	7.24	Fruit	2P3MS
Micronycteris brosseti	4.72	Insect	3P3MR
Micronycteris hirsuta	13.21	Insect	3P3MR
Micronycteris megalotis	6.14	Insect	3P3MR
Micronycteris minuta	6.9	Insect	3P3MR
Micronycteris nicefori	8.95	Insect	3P3MR
Micronycteris schmidtorum	7.63	Insect	3P3MR
Micronycteris sylvestris	9.44	Insect	3P3MR
Mimon bennettii	23	Insect	2P3MR
Mimon cozumelae	23.35	Insect	2P3MR
Monophyllus cubanus	9.16	Nectar	3P3ML
Monophyllus redmani	9.16	Nectar	3P3ML
Mormoops blainvillei cuvieri	8.6	Insect	3P3MR
Mormoops Megalophylla tumidiceps	16.12	Insect	3P3MR
Musonycteris harrisoni	11.68	Nectar	3P3ML
Noctilio albiventris	60.49	Carni	2P3MR
Phylloderma stenops	53.84	Omni	3P3MR
Phyllonycteris poeyi	21.43	Omni	2P3MR
Phyllops falcatus	19.5	Fruit	2P3MS
Phyllostomus discolor	37.79	Omni	2P3MR
Phyllostomus elongatus	40.37	Omni	2P3MR
Phyllostomus hastatus	93.52	Omni	2P3MR
Platalina genovensium	17.8	Nectar	3P3ML
Platyrrhinus dorsalis	26	Fruit	2P3MS
Platyrrhinus fusciventris	13	Fruit	2P3MS
Platyrrhinus helleri	13.66	Fruit	2P3MS
Platyrrhinus incarum	13.58	Fruit	2P3MS
Platyrrhinus infuscus	48.07	Fruit	2P3MS
Platyrrhinus ismaeli	35.34	Fruit	2P3MS
Platyrrhinus lineatus	23.81	Fruit	2P3MS
Platyrrhinus masu	27	Fruit	2P3MS
Platyrrhinus matapalensis	16	Fruit	2P3MS
Platyrrhinus nigellus	23.05	Fruit	2P3MS
Platyrrhinus vittatus	62.3	Fruit	2P3MS
Pteronotus davyi	9.35	Insect	3P3MR
Pteronotus gymnonotus suapurensis	14	Insect	3P3MR
Pteronotus macleayii	5.5	Insect	2P3MR
Pteronotus parnelli mesoamericanus	11.65	Insect	3P3MR
Pygoderma bilabiatum	19.3	Fruit	2P2MS
Rhinophylla pumilio	9.49	Fruit	2P3MR
Sphaeronycteris toxophyllum	16.28	Fruit	2P3MS
Stenoderma rufum	22	Fruit	2P3MS
Sturnira erythromos	15.7	Fruit	2P3MS
Sturnira lilium	21.17	Fruit	2P3MS
Sturnira ludovici	22.43	Fruit	2P3MS
Sturnira magna	48.29	Fruit	2P3MS
Sturnira mordax	11.79	Fruit	2P3MS
Sturnira oporaphilum	21.37	Fruit	2P3MS
Sturnira tildae	24.13	Fruit	2P3MS
Tonatia bidens	29.29	Insect	3P3MR
Trachops cirrhosus	35.63	Carni	3P3MR
Uroderma bilobatum	17.08	Fruit	2P3MS
Uroderma magnirostrum	17.71	Fruit	2P3MS
Vampyressa melissa	16.39	Fruit	2P2MS
Vampyressa nymphaea	13.9	Fruit	2P2MS
Vampyressa pusilla	9.08	Fruit	2P2MS
Vampyressa thyone	7.3	Fruit	2P2MS
Vampyriscus bidens	11.89	Fruit	2P3MS
Vampyrodes caraccioli	35.212	Fruit	2P3MS
Vampyrodes major	28.04	Fruit	2P3MS
Vampyrum spectrum	177.29	Carni	3P3MR
