# Supplementary material for: Bat teeth illuminate the diversification of mammalian tooth classes
Source: Nat Commun. 2023 Aug 22;14:4687. doi: 10.1038/s41467-023-40158-4 (PMC10444822; doi:10.1038/s41467-023-40158-4)
Supplement: Supplementary file 7 — Supplementary Data 3 [file 41467_2023_40158_MOESM7_ESM.xlsx]

## Sheet: Sheet1
	ANOVA						Tukey multiple comparisons of means (one-sided)
3P3MR
All teeth	Df	SumSq	MeanSq	Fvalue	Pr(>F)			diff	lwr	upr	p adj
Tooth	5	6.999	1.3998	87/98	<2e-16	***	M2n-M1n	0.0398735	-0.0556246	0.135372	0.834572
Residuals	168	2.673	0.0159				M3n-M1n	-0.103948	-0.199446	-0.00845024	0.0242028
							P2n-M1n	-0.314313	-0.409812	-0.218815	0
							P3n-M1n	-0.512991	-0.608489	-0.417493	0
							P4n-M1n	-0.354625	-0.450123	-0.259127	0
							M3n-M2n	-0.143822	-0.23932	-0.0483238	0.0003468
							P2n-M2n	-0.354187	-0.449685	-0.258689	0
							P3n-M2n	-0.552865	-0.648363	-0.457367	0
							P4n-M2n	-0.394498	-0.489996	-0.299	0
							P2n-M3n	-0.210365	-0.305863	-0.114867	0
							P3n-M3n	-0.409043	-0.504541	-0.313545	0
							P4n-M3n	-0.250676	-0.346174	-0.155178	0
							P3n-P2n	-0.198678	-0.294176	-0.10318	2e-07
							P4n-P2n	-0.0403112	-0.135809	0.0551869	0.828107
							P4n-P3n	0.158367	0.0628685	0.253865	5.52e-05
P	Df	SumSq	MeanSq	Fvalue	Pr(>F)			diff	lwr	upr	p adj
Tooth	2	0.6397	0.3199	33.69	1.81e-11	***	P3n-P2n	-0.198678	-0.259731	-0.137625	0
Residuals	84	0.7975	0.0095				P4n-P2n	-0.0403112	-0.101364	0.0207417	0.261901
							P4n-P3n	0.158367	0.0973137	0.21942	1e-07
M	Df	SumSq	MeanSq	Fvalue	Pr(>F)			diff	lwr	upr	p adj
Tooth	2	0.3198	0.15989	7.161	0.00134	**	M2n-M1n	0.0398735	-0.0537541	0.133501	0.568816
Residuals	84	1.8756	0.02233				M3n-M1n	-0.103948	-0.197576	-0.0103207	0.025844
							M3n-M2n	-0.143822	-0.23745	-0.0501943	0.0012451
3P3ML
All teeth	Df	SumSq	MeanSq	Fvalue	Pr(>F)			diff	lwr	upr	p adj
Tooth	5	0.3141	0.06282	21.05	1.23e-14	***	M2n-M1n	-0.0337331	-0.0851661	0.0177	0.405983
Residuals	108	0.3224	0.00299				M3n-M1n	-0.0895724	-0.141006	-0.0381394	2.6e-05
							P2n-M1n	-0.129689	-0.181122	-0.0782563	0
							P3n-M1n	-0.136729	-0.188162	-0.0852956	0
							P4n-M1n	-0.129721	-0.181154	-0.0782876	0
							M3n-M2n	-0.0558394	-0.107272	-0.0044063	0.0251057
							P2n-M2n	-0.0959563	-0.147389	-0.0445233	5.5e-06
							P3n-M2n	-0.102996	-0.154429	-0.0515626	9e-07
							P4n-M2n	-0.0959875	-0.147421	-0.0445545	5.5e-06
							P2n-M3n	-0.040117	-0.09155	0.0113161	0.218396
							P3n-M3n	-0.0471563	-0.0985893	0.00427679	0.0919904
							P4n-M3n	-0.0401482	-0.0915813	0.0112849	0.217648
							P3n-P2n	-0.0070393	-0.0584724	0.0443938	0.998694
							P4n-P2n	-3.12274e-05	-0.0514643	0.0514018	1
							P4n-P3n	0.00700807	-0.044425	0.0584411	0.998721
P	Df	SumSq	MeanSq	Fvalue	Pr(>F)			diff	lwr	upr	p adj
Tooth	2	0.00062	0.0003124	0.137	0.872		P3n-P2n	-0.0070393	-0.0443578	0.0302792	0.892577
Residuals	54	0.12301	0.0022779				P4n-P2n	-3.12274e-05	-0.0373497	0.0372872	0.999998
							P4n-P3n	0.00700807	-0.0303104	0.0443265	0.893473
M	Df	SumSq	MeanSq	Fvalue	Pr(>F)			diff	lwr	upr	p adj
Tooth	2	0.07777	0.03888	10.53	0.000137	***	M2n-M1n	-0.0337331	-0.0812441	0.0137779	0.210362
Residuals	54	0.19938	0.00369				M3n-M1n	-0.0895724	-0.137083	-0.0420615	9.23e-05
							M3n-M2n	-0.0558394	-0.10335	-0.00832837	0.0175274
2P3MR
All teeth	Df	SumSq	MeanSq	Fvalue	Pr(>F)			diff	lwr	upr	p adj
Tooth	4	1.192	0.29802	5.032	0.00114	**	M2n-M1n	-0.0467375	-0.279695	0.18622	0.98038
Residuals	80	4.738	0.05922				M3n-M1n	-0.214345	-0.447303	0.0186127	0.0862207
							P2n-M1n	-0.274986	-0.507943	-0.0420277	0.0124493
							P4n-M1n	-0.284924	-0.517881	-0.0519658	0.0087015
							M3n-M2n	-0.167608	-0.400566	0.0653502	0.27164
							P2n-M2n	-0.228248	-0.461206	0.00470981	0.0576435
							P4n-M2n	-0.238186	-0.471144	-0.00522828	0.0425528
							P2n-M3n	-0.0606403	-0.293598	0.172317	0.949743
							P4n-M3n	-0.0705784	-0.303536	0.162379	0.915432
							P4n-P2n	-0.00993809	-0.242896	0.22302	0.999954
P	Df	SumSq	MeanSq	Fvalue	Pr(>F)			diff	lwr	upr	p adj
Tooth	1	0.0008	0.00084	0.045	0.833		P4n-P2n	-0.00993809	-0.105354	0.0854782	0.83333
Residuals	32	0.5968	0.01865
M	Df	SumSq	MeanSq	Fvalue	Pr(>F)			diff	lwr	upr	p adj
Tooth	2	0.432	0.21596	2.503	0.0924		M2n-M1n	-0.0467375	-0.290379	0.196904	0.888413
Residuals	48	4.141	0.08626				M3n-M1n	-0.214345	-0.457986	0.0292961	0.0948771
							M3n-M2n	-0.167608	-0.411249	0.0760336	0.229554
2P3MS
All teeth	Df	SumSq	MeanSq	Fvalue	Pr(>F)			diff	lwr	upr	p adj
Tooth	4	9.579	2.3948	31.62	<2e-16	***	M2n-M1n	-0.121015	-0.310902	0.0688715	0.4013
Residuals	155	11.737	0.0757				M3n-M1n	-0.675308	-0.865195	-0.485421	0
							P2n-M1n	-0.463019	-0.652906	-0.273132	0
							P4n-M1n	-0.430824	-0.620711	-0.240937	0
							M3n-M2n	-0.554293	-0.74418	-0.364406	0
							P2n-M2n	-0.342003	-0.53189	-0.152116	1.71e-05
							P4n-M2n	-0.309808	-0.499695	-0.119921	0.0001265
							P2n-M3n	0.212289	0.0224025	0.402176	0.0200551
							P4n-M3n	0.244485	0.0545977	0.434372	0.0045251
							P4n-P2n	0.0321952	-0.157692	0.222082	0.990079
P	Df	SumSq	MeanSq	Fvalue	Pr(>F)			diff	lwr	upr	p adj
Tooth	1	0.0166	0.01658	0.801	0.374		P4n-P2n	0.0321952	-0.0397245	0.104115	0.374329
Residuals	62	1.2841	0.02071
M	Df	SumSq	MeanSq	Fvalue	Pr(>F)			diff	lwr	upr	p adj
Tooth	2	8.298	4.149	36.91	1.58e-12	***	M2n-M1n	-0.121015	-0.32065	0.0786188	0.322858
Residuals	93	10.453	0.112				M3n-M1n	-0.675308	-0.874943	-0.475674	0
							M3n-M2n	-0.554293	-0.753927	-0.354659	0
2P2MS
All teeth	Df	SumSq	MeanSq	Fvalue	Pr(>F)			diff	lwr	upr	p adj
Tooth	3	3.675	1.225	21.72	1.21e-09	***	M2n-M1n	0.136637	-0.0852606	0.358534	0.371403
Residuals	60	3.385	0.0564				P2n-M1n	-0.45741	-0.679308	-0.235513	5.9e-06
							P4n-M1n	-0.326289	-0.548186	-0.104392	0.0014346
							P2n-M2n	-0.594047	-0.815944	-0.37215	0
							P4n-M2n	-0.462926	-0.684823	-0.241029	4.6e-06
							P4n-P2n	0.131121	-0.090776	0.353018	0.40813
P	Df	SumSq	MeanSq	Fvalue	Pr(>F)			diff	lwr	upr	p adj
Tooth	1	0.1375	0.13754	6.993	0.0129	*	P4n-P2n	0.131121	0.0298557	0.232387	0.0128931
Residuals	30	0.5901	0.01967
M	Df	SumSq	MeanSq	Fvalue	Pr(>F)			diff	lwr	upr	p adj
Tooth	1	0.1494	0.14936	1.603	0.215		M2n-M1n	0.136637	-0.0837385	0.357012	0.215169
Residuals	30	2.7945	0.09315
