# Supplementary material for: Bat teeth illuminate the diversification of mammalian tooth classes
Source: Nat Commun. 2023 Aug 22;14:4687. doi: 10.1038/s41467-023-40158-4 (PMC10444822; doi:10.1038/s41467-023-40158-4)
Supplement: Supplementary file 8 — Source data files [file 41467_2023_40158_MOESM8_ESM.docx]

## Sheet: Source data file1
Raw measurements of the teeth and jaw
Px.Length/Width: Length/Width of the x premolar	PML: PL+ML
Mx.Length/Width: Length/Width of the x molar	MSP: Length of the facial Mid Sagital Plane of the mandible
PL: Length of the premolar area
ML: Length of the molar area
Species	P2 Length	P2 Width	P3 Length	P3 Width	P4 Length	P4 Width	M1 Length	M1 Width	M2 Length	M2 Width	M3 Length	M3 Width	PL	ML	PML	MSP
Ametrida centurio	1.11	0.85			0.89	0.87	1.31	0.83	1.18	0.96	0.49	0.39	1.86	3.03	4.89	5.22
Ametrida centurio	1.08	0.8			0.94	0.91	1.36	0.95	1.14	0.94	0.58	0.43	2.11	3.03	5.14	5.44
Anoura caudifer caudifer	1.054	0.355	1.24	0.252	1.351	0.351	1.57	0.66	1.43	0.62	1.36	0.57	4	4.3	8.3	10.53
Anoura caudifer caudifer	1.079	0.323	1.213	0.2	1.328	0.268	1.55	0.63	1.38	0.64	1.4	0.46	4.42	4.47	8.89	10.91
Anoura cultrata	1.83	0.436	1.31	0.385	1.17	0.36	1.76	0.74	1.63	0.67	1.31	0.6	4.9	4.64	9.54	12.14
Anoura cultrata	1.83	0.41	1.24	0.36	1.146	0.362	1.8	0.73	1.58	0.73	1.24	0.59	4.82	4.61	9.43	11.61
Anoura geoffroyi	1.6	0.6	1.86	0.34	1.75	0.47	1.84	0.82	1.75	0.68	1.48	0.51	5.97	5.31	11.28	13.71
Anoura geoffroyi	1.56	0.69	1.75	0.34	1.75	0.43	1.83	0.8	1.62	0.72	1.49	0.59	5.82	5.09	10.91	13.87
Ariteus flavescens	1.75	1.45			1.23	1.47	2.31	1.58	2.15	1.47			2.3	4.06	6.36	8.09
Artibeus anderseni	1.15	0.99			1.31	1.13	2.09	1.2	1.72	1.17			2.59	3.7	6.29	7.58
Artibeus anderseni	1.39	1.09			1.35	1.2	1.93	1.38	1.91	1.21			2.51	3.85	6.36	7.62
Artibeus anderseni	1.03	0.97			1.13	1.03	1.666	1.373	1.587	1.227			2.39	3.03	5.42	6.68
Artibeus aztecus	1.43	1.22			1.24	1.09	2.22	1.531	1.956	1.441			2.45	4.19	6.64	8.35
Artibeus cinereus	1.78	1.28			1.55	1.25	2.61	1.37	2.25	1.39			3.13	4.84	7.97	9.14
Artibeus cinereus	1.8	1.19			1.56	1.28	2.63	1.52	2.22	1.45			3.09	4.91	8	9.12
Artibeus cinereus	1.18	0.86			0.9	0.81	1.989	1.349	1.897	1.291			2.14	3.74	5.88	6.93
Artibeus fimbriatus	2.43	1.31			2.24	1.59	3.12	2.286	2.9806	1.764	0.917	0.837	4.11	6.88	10.99	12.75
Artibeus jamaicensis	1.71	1.18			1.94	1.41	3.23	2.29	2.353	1.99	0.683	0.635	3.96	6.44	10.4	11.06
Artibeus lituratus	2.03	1.56			2.2	1.6	3.33	2.083	2.7	1.877	0.576	0.466	4.16	6.66	10.82	15.79
Artibeus phaeotis	1.12	0.87			1.08	0.92	1.882	1.207	1.547	1.074			2.15	3.31	5.46	6.66
Brachyphylla nana	1.97	1.66			2.03	1.75	2.94	2.22	2.73	2.35	2.18	2.11	4.04	7.19	11.23	13.37
Brachyphylla cavernarum cavernarum	1.91	1.89			2.23	1.87	3.26	2.57	2.9	2.6	2.16	2.16	4	8.3	12.3	15.18
Brachyphylla cavernarum cavernarum	1.87	1.82			2.17	1.82	3.17	2.4	2.86	2.45	2.15	2.19	3.96	8.23	12.19	14.3
Carollia brevicauda	1.14	0.75			1.4	0.73	1.32	0.792	1.136	0.8	0.967	0.538	2.61	3.68	6.29	7.83
Carollia castanea	1.1	0.66			1.12	0.67	1.196	0.689	1.1	0.7	0.853	0.665	2.16	3.32	5.48	8.21
Carollia perspicillata	1.97	1.04			1.79	0.97	2.04	1.12	1.79	1.07	1.51	0.83	3.55	5.55	9.1	10.56
Carollia perspicillata	1.87	0.95			1.8	1	2.08	1.13	1.81	0.96	1.58	0.94	3.52	5.55	9.07	10.6
Carollia subrufa	1.6	0.86			1.34	0.74	1.493	0.953	1.339	0.928	1.157	0.847	3.12	4.14	7.26	9.1
Centurio senex	1.08	1.18			1.33	1.5	1.97	1.45	1.55	1.42			2.42	3.49	5.91	5.22
Centurio senex	1.011	1.29			1.38	1.54	1.94	1.47	1.5	1.48			2.41	3.52	5.93	6.46
Centurio senex	1.1	1.22			1.33	1.41	1.95	1.58	1.54	1.53			2.41	3.53	5.94	6
Chiroderma salvini	1.06	0.68			2.06	1.28	2.133	1.691	3.232	1.736			3.58	5.37	8.95	10.47
Chiroderma salvini	1.37	0.76			2.25	1.54	2.43	2.2	4.06	2.24			4.35	6.77	11.12	13.87
Chiroderma salvini	1.27	0.9			2.28	1.5	2.46	2.1	3.85	2.11			4.5	6.59	11.09	13.52
Chiroderma trinitatum	1.05	0.57			1.36	0.85	1.501	1.201	2.581	1.484			2.92	4.13	7.05	8.93
Chiroderma trinitatum gorgasi	1.36	0.8			1.75	1.2	1.85	1.74	3.09	1.84			3.45	4.94	8.39	10.67
Chiroderma trinitatum gorgasi	1.286	0.728			1.619	1.185	1.76	1.68	3.22	1.84			3.24	4.99	8.23	10.5
Chiroderma villosum jesupi	0.91	0.69			2.26	1.41	2.35	2.07	3.53	2.23			4.59	5.79	10.38	12.7
Chiroderma villosum jesupi	0.89	0.65			2.22	1.36	2.25	2	3.43	2.27			4.4	5.66	10.06	12.44
Choeroniscus godmani	0.88	0.25	0.91	0.2	0.766	0.22	0.935	0.342	0.829	0.382	0.854	0.382	2.74	3.6	6.64	9.08
Choeroniscus minor	1.23	0.21	1.37	0.23	1.23	0.186	1.47	0.48	1.31	0.47	1.07	0.34	5.18	4.25	9.43	13.18
Choeronycteris mexicanus	1.32	0.3	1.46	0.33	1.42	0.28	1.813	0.381	1.444	0.383	1.194	0.399	5.26	5.01	10.27	12.88
Choeronycteris mexicanus	1.63	0.3	1.8	0.28	1.79	0.22	2.03	0.55	1.66	0.62	1.68	0.51	6.38	6.2	12.58	16.73
Choeronycteris mexicanus	1.6	0.38	1.72	0.3	1.7	0.28	1.95	0.59	1.72	0.57	1.73	0.51	6.39	6.3	12.69	16.14
Chrotopterus auritus	1.64	1.36	0.51	0.59	2.18	1.32	3.213	2.018	2.045	1.754	1.266	1.123	3.58	7.55	11.13	13.66
Chrotopterus auritus	2.1	1.94	0.55	0.59	3.14	1.8	3.51	2.1	4.14	2.44	3.53	2.12	4.9	10.9	15.8	17.33
Chrotopterus auritus	2.17	2.13	0.65	1.04	3.17	1.77	3.74	2.15	4.33	2.57	4.19	2.65	5.08	11.06	16.14	18.84
Desmodus rotundus	1.91	0.29			0.594	0.3	1.39	0.3					2.47	1.33	3.8	7.07
Desmodus rotundus	1.79	0.282			0.68	0.297	1.44	0.3					2.42	1.4	3.82	7.94
Desmodus rotundus	1.68	0.3			0.61	0.32	1.19	0.24					2.32	1.2	3.52	7.06
Diaemus youngi	1.9	0.39			0.56	0.37	1.61	0.3					2.45	1.62	4.07	8.25
Diaemus youngi	1.95	0.42			0.6	0.36	1.54	0.36					2.47	1.51	3.98	9.08
Diphylla ecaudata	1.07	0.2			0.58	0.21	0.89	0.15	0.42	0.11			1.72	1.52	3.24	6.16
Diphylla ecaudata	1.05	0.17			0.58	0.142	0.97	0.13	0.48	0.07			1.83	1.53	3.36	7.66
Diphylla ecaudata	1.029	0.16			0.557	0.191	0.92	0.12	0.5	0.09			1.81	1.47	3.28	6.91
Ectophylla alba	0.99	0.52			1.45	0.93	1.51	1.36	2.1	1.57			3.12	3.78	6.9	7.99
Enchisthenes harti	1.59	1.15			1.36	1.13	2.1	1.46	2.08	1.32	0.9	0.69	2.66	5.13	7.79	9.12
Enchisthenes harti	1.59	1.2			1.361	1.2	2.21	1.56	2.05	1.38	0.98	0.85	2.69	5.22	7.91	9.23
Erophylla sezekorni	1.53	0.95			1.78	0.83	2.63	0.9	1.83	0.84	1.49	0.77	3.38	5.84	9.22	11.16
Erophylla sezekorni	1.49	0.937			1.781	0.86	2.66	0.94	1.93	0.9	1.5	0.77	3.2	5.9	9.1	10.78
Gardnerycteris crenulatum	1.35	1.3			1.32	1.35	2.53	1.51	2.21	1.46	1.81	1.39	2.48	6.77	9.25	10.4
Gardnerycteris crenulatum	1.34	1.28			1.313	1.28	2.3	1.63	2.44	1.58	1.94	1.41	2.48	6.7	9.18	10.68
Glossophaga comissarisi	1.26	0.41	1.25	0.45	1.33	0.41	1.53	0.73	1.41	0.64	1.21	0.59	3.78	4.18	7.96	9.49
Glossophaga comissarisi	1.27	0.358	1.28	0.47	1.34	0.49	1.52	0.69	1.36	0.7	1.17	0.66	3.98	4.06	8.04	9.33
Glossophaga longirostris	1.54	0.52	1.46	0.45	1.63	0.45	1.64	0.86	1.58	0.76	1.42	0.63	4.41	4.96	9.37	11.22
Glossophaga longirostris	1.47	0.446	1.5	0.42	1.65	0.44	1.67	0.75	1.52	0.73	1.47	0.55	4.46	4.87	9.33	11.41
Glossophaga morenoi	1.27	0.4	1.03	0.42	1.28	0.44	1.38	0.69	1.21	0.655	0.956	0.611	3.34	3.64	6.98	8.59
Glossophaga s. leachii	1.1	0.49	1.12	0.49	1.24	0.45	1.53	0.67	1.35	0.64	1.07	0.52	4.14	4.41	8.55	10.8
Glossophaga s. leachii	1.095	0.424	1.19	0.406	1.28	0.405	1.51	0.7	1.4	0.57	1.07	0.51	4.06	4.37	8.43	10.55
Glossophaga soricina	1.41	0.53	1.41	0.48	1.6	0.57	1.57	0.72	1.34	0.62	1.24	0.53	4.19	4.37	8.56	8.15
Glossophaga soricina	1.48	0.508	1.41	0.5	1.52	0.568	1.61	0.77	1.37	0.7	1.23	0.55	4.23	4.35	8.58	10.39
Glossophaga soricina	1.25	0.48	1.23	0.38	1.26	0.45	1.075	0.559	1.053	0.576	0.93	0.505	3.41	3.5	6.91	9.88
Glyphonycteris sylvestris	1.22	0.78	0.7	0.58	1.27	0.74	0.968	1.582	1.033	1.637	1.41	0.819	2.84	4.62	7.46	8.78
Hylonycteris underwoodi	0.97	0.26	1.17	0.29	1.16	0.28	1.419	0.584	1.229	0.518	1.042	0.48	2.98	3.4	6.38	9
Lampronycteris brachyotis platyceps	1.47	0.75	1.01	0.68	1.46	0.75	2.02	1.03	1.98	1.08	1.77	1.04	3.58	5.8	9.38	10.75
Lampronycteris brachyotis platyceps	1.46	0.72	0.91	0.67	1.43	0.77	2.07	1.11	2.01	1.03	1.82	0.97	3.57	5.77	9.34	10.53
Leptonycteris nivalis	1.16	0.49	1.19	0.38	1.03	0.36	1.41	0.49	1.22	0.49			5.68	3.06	8.74	11.32
Leptonycteris nivalis	1.8	0.44	1.64	0.32	1.86	0.42	2.3	0.78	1.97	0.7			5.49	4.3	9.79	12.04
Leptonycteris nivalis	1.84	0.4	1.62	0.32	1.86	0.42	2.26	0.71	1.95	0.66			5.88	4.33	10.21	12.63
Leptonycteris yerbabuenae	1.31	0.47	1.33	0.35	1.46	0.3	1.75	0.63	1.46	0.46			4.88	3.37	8.25	11.57
Lionycteris spurrelli	0.69	0.39	0.71	0.54	0.84	0.48	1.13	0.52	1.04	0.54	1.02	0.46	2.65	3.33	5.98	8
Lionycteris spurrelli	0.73	0.45	0.81	0.62	0.65	0.51	1.61	0.58	1.36	0.56	1.13	0.48	2.96	4.09	7.05	9.84
Lionycteris spurrelli	0.731	0.42	0.83	0.407	0.811	0.344	1.44	0.65	1.32	0.6	1.17	0.45	3.06	4.14	7.2	9.24
Lonchophylla robusta	1.39	0.41	1.34	0.47	1.38	0.41	1.696	0.572	1.509	0.554	1.282	0.622	4.33	4.48	8.81	11.38
Lonchophylla thomasii	1.01	0.37	0.99	0.28	0.84	0.31	1.232	0.461	1.011	0.428	0.883	0.479	2.77	3.04	5.81	7.79
Lonchophylla thomasii	1.18	0.39	1.19	0.32	1.2	0.35	1.24	0.42	1.23	0.45	1.15	0.38	3.73	3.77	7.5	9.44
Lonchophylla thomasii	1.13	0.43	1.12	0.33	1.12	0.3	1.27	0.39	1.06	0.49	1.01	0.51	3.65	3.55	7.2	9.19
Lonchorhina aurita	0.9	0.64	0.34	0.38	1	0.62	1.451	0.684	1.387	0.735	0.872	0.693	1.86	4.27	6.13	8.13
Lonchorhina aurita	1.01	0.86	0.36	0.43	1.33	0.84	2.03	1.29	2	1.3	1.72	1.08	2.5	5.71	8.21	9.34
Lonchorhina aurita	1.07	0.8	0.33	0.45	1.14	0.87	1.96	1.15	1.96	1.13	1.6	0.96	2.56	5.49	8.05	9.2
Lophostoma brasiliense	1.51	1.04	0.4	0.45	1.08	0.91	1.706	1.186	1.761	1.233	1.448	0.957	2.32	4.05	6.37	8.16
Lophostoma brasiliense	1.64	1.33	0.41	0.71	1.28	1.06	2	1.2	1.89	1.37	2.02	0.98	3	6.25	9.25	9.28
Lophostoma brasiliense	1.61	1.28	0.36	0.68	1.3	0.9	1.9	1.16	1.76	1.25	1.93	0.97	3.06	6.1	9.16	9.41
Lophostoma carrikeri	1.6	1.52	0.63	0.98	1.31	1.01	2.23	1.36	2.13	1.28	1.97	1.12	3.64	6.13	9.77	11.04
Lophostoma carrikeri	1.5	1.15	0.66	0.79	1.3	1	2.25	1.36	2.09	1.24	1.83	0.97	3.61	6.11	9.72	10.27
Lophostoma evotis	1.53	1.1	0.59	0.75	1.47	0.98	2.19	1.2	2.04	1.24	1.98	0.95	2.97	5.6	8.57	9.63
Lophostoma evotis	1.61	0.93	0.5	0.77	1.62	1.047	2.4	1.49	2.38	1.48	2.11	1.12	3.72	6.93	10.65	12.21
Lophostoma evotis	1.57	1.08	0.511	0.71	1.57	1.047	2.35	1.46	2.32	1.44	2.05	1.09	3.67	6.86	10.53	11.9
Lophostoma silvicolum	1.6	1.29	0.65	1.03	1.39	1.08	2.101	1.236	2.25	1.52	1.99	1.175	2.81	5.5	8.31	10.42
Lophostoma silvicolum silvicolum	1.47	0.75	0.91	0.66	1.5	0.72	1.98	1.02	2.04	1.04	1.8	1.01	3.6	6.9	10.5	12.56
Lophostoma silvicolum silvicolum	1.188	1.399	0.527	0.78	1.23	1.038	2.37	1.55	2.34	1.68	2.33	1.31	3.78	7.37	11.15	12.9
Macrophyllum macrophyllum	0.83	0.6	0.46	0.48	1	0.73	1.73	1.22	1.69	1.05	1.46	0.86	1.88	4.78	6.66	7.75
Macrophyllum macrophyllum	0.806	0.707	0.44	0.51	0.93	0.778	1.68	1.23	1.72	1.07	1.49	0.84	1.82	4.72	6.54	7.62
Macrotus californicus	1.488	0.65	1.4	0.76	1.32	0.71	2.15	1.22	2.46	1.34	1.96	1.16	3.9	6.61	10.51	11.75
Macrotus californicus	1.45	0.72	1.4	0.69	1.25	0.79	2.14	1.24	2.45	1.29	1.99	1.1	3.81	6.57	10.38	11.85
Macrotus w. compressus	1.87	1.06	1.63	0.81	1.71	0.88	2.31	1.22	2.46	1.38	2.17	1.25	4.85	6.93	11.78	12.45
Macrotus w. compressus	1.69	1.1	1.74	0.88	1.69	0.78	2.31	1.28	2.44	1.38	2.25	1.23	4.79	7.04	11.83	12.12
Macrotus waterhousii	1.18	0.68	0.48	0.94	0.91	0.56	1.8	1.08	1.9	1.12	1.62	1.04	0.76	6.38	7.14	9.51
Mesophylla macconnelli	0.93	0.55			1.4	0.83	1.49	1.1	1.67	1.09	0.32	0.33	3.07	3.75	6.82	7.95
Mesophylla macconnelli	1.1	0.75			1.553	0.773	1.52	1.13	1.67	1.2	0.32	0.35	3.17	3.79	6.96	8.16
Micronycteris brosseti	1.03	0.69	0.62	0.8	1.05	0.62	1.57	0.92	1.72	0.93	1.56	0.79	3.06	4.87	7.93	8.52
Micronycteris hirsuta	1.6	1.121	1.34	0.97	1.544	0.982	2.14	1.15	2.39	1.31	2.35	1.26	4.47	6.67	11.14	12.58
Micronycteris hirsuta	1.29	0.74	1.08	0.55	1.22	0.67	1.62	0.668	1.747	1.03	1.647	0.97	3.5	5.21	8.71	9.21
Micronycteris hirsuta	1.85	1.086	1.34	0.91	1.46	0.86	2.19	1.2	2.38	1.25	2.2	1.26	4.44	7.03	11.47	12.45
Micronycteris megalotis	1.055	0.535	0.726	0.483	0.893	0.379	1.42	0.8	1.52	0.81	1.32	0.7	2.49	4.18	6.67	7.72
Micronycteris megalotis	0.89	0.744	0.7	0.68	1.02	0.72	1.72	0.98	1.97	1.15	1.64	1.03	2.82	5.35	8.17	8.92
Micronycteris megalotis	0.918	0.6	0.75	0.69	1.03	0.68	1.8	0.95	1.96	1.1	1.68	1.01	2.78	5.35	8.13	8.55
Micronycteris minuta	1.337	0.722	0.765	0.535	1.059	0.612	1.478	0.748	1.298	0.775	1.095	0.622	2.32	3.87	6.19	7.38
Micronycteris minuta	1.2	0.68	0.45	0.49	0.84	0.61	1.72	0.8	1.76	0.87	1.68	0.81	2.3	4.69	6.99	8.55
Micronycteris nicefori	1.19	0.71	1.07	0.61	1.36	0.78	1.72	1.07	1.74	1.06	1.56	0.95	3.6	5.16	8.76	9.82
Micronycteris nicefori	1.162	0.65	1.07	0.578	1.356	0.68	1.7	1.02	1.83	1.08	1.56	0.9	3.55	5.1	8.65	10.25
Micronycteris schmidtorum	0.86	0.56	0.68	0.47	0.93	0.56	1.8	0.88	1.92	1.11	1.73	1.01	3.22	5.56	8.78	10.21
Micronycteris schmidtorum	1.125	0.79	0.95	0.79	1.24	0.685	1.72	0.9	1.9	1	1.68	0.95	3.3	5.7	9	9.89
Micronycteris sylvestris	1.13	0.67	0.9	0.55	1.13	0.7	2.01	1.07	2.05	1.1	1.92	1.08	3.23	6.1	9.33	10.56
Mimon bennettii	1.54	1.54			1.84	1.37	2.67	2.01	2.74	1.87	2.41	1.65	3.64	7.45	11.09	12.98
Mimon bennettii	1.563	1.432			1.83	1.33	2.53	1.92	2.7	1.78	2.36	1.5	3.6	7.36	10.96	12.01
Mimon cozumelae	1.46	1.15			1.23	1.12	2.264	1.285	2.209	1.395	1.963	1.298	2.63	6.28	8.91	9.93
Mimon cozumelae	1.68	1.53			1.7	1.44	2.48	1.83	2.7	1.89	2.12	1.59	3.26	7.33	10.59	12
Mimon cozumelae	1.7	1.47			1.8	1.45	2.46	1.89	2.69	1.87	2.1	1.56	3.36	7.4	10.76	12.27
Monophyllus cubanus	1.118	0.471	1.46	0.44	1.467	0.45	1.47	0.63	1.42	0.66	1.33	0.68	4.37	4.71	9.08	10.41
Monophyllus redmani	0.94	0.35	1.07	0.29	1.21	0.28	1.245	0.551	1.097	0.491	1.042	0.333	3.99	3.72	7.71	8.57
Mormoops blainvillei cuvieri	1.08	0.61	0.94	0.5	0.74	0.53	1.91	1.16	1.75	1.05	1.9	0.93	4.15	5.62	9.77	10.44
Mormoops Megalophylla tumidiceps	0.89	0.55	0.8	0.47	0.88	0.54	1.12	1.99	1.12	1.65	1.6	0.95	3.54	4.87	8.41	10.96
Mormoops Megalophylla tumidiceps	1.32	0.76	1	0.5	1.09	0.6	1.16	1.94	1.18	1.86	0.89	1.79	3.69	5.31	9	10.68
Musonycteris harrisoni	1.37	0.25	1.32	0.35	1.34	0.36	1.618	0.438	1.398	0.426	1.202	0.399	6.06	5.16	11.22	18.77
Noctilio albiventris	0.63	0.95			0.98	1.37	2.24	1.96	2.3	1.9	2.34	1.46	1.74	7.45	9.19	10.13
Noctilio albiventris	0.57	1.01			0.98	1.48	2.26	1.94	2.36	1.84	2.4	1.47	1.88	7.22	9.1	10.06
Phylloderma stenops	2.42	1.35	1	0.79	2.38	1.08	2.86	1.64	2.67	1.5	2.38	1.19	5.22	7.62	12.84	14.8
Phyllonycteris poeyi	1.63	0.89			1.72	0.75	2.04	1.02	1.54	1.12	1.38	0.9	3.84	4.94	8.78	10.79
Phyllops falcatus	1.17	0.891			1.244	0.928	1.692	1.127	1.306	1.022	0.55	0.506	2.05	3.28	5.33	6.96
Phyllostomus discolor	2.297	1.156			1.955	1.015	2.037	1.203	1.833	1.077	1.619	0.873	3.46	5.88	9.34	19.46
Phyllostomus elongatus	2.058	1.175			1.709	1.116	2.111	1.332	2.045	1.5	1.915	1.078	3.01	6.76	9.77	19.67
Phyllostomus hastatus	3.1	1.52			2.5	1.56	2.884	2.154	2.961	2.123	2.45	1.814	4.36	7.35	11.71	11.21
Phyllostomus hastatus	3.3	1.62			2.53	1.3	3.47	2.35	3.64	2.22	3.17	1.77	5.76	10.24	16	11.33
Phyllostomus hastatus	3.49	1.776			2.77	1.464	3.49	2.64	3.66	2.4	3.14	1.89	6	10.3	16.3	16.7
Phyllostomus hastatus	3.3	1.62			2.53	1.3	3.47	2.35	3.64	2.22	3.17	1.77	5.76	10.24	16	15.47
Phyllostomus hastatus	3.49	1.776			2.77	1.464	3.49	2.64	3.66	2.4	3.14	1.89	6	10.3	16.3	11.63
Platalina genovensium	1.85	0.42	2.02	0.34	1.93	0.37	2.13	0.5	2.06	0.7	1.73	0.57	5.97	5.97	11.94	10.12
Platyrrhinus dorsalis	1.756	1.365			2.442	1.339	2.696	2.592	2.802	1.947	1.234	1.413	3.23	6.32	9.55	10.26
Platyrrhinus fusciventris	1.53	1			1.74	1.15	2.26	1.71	2.11	1.63	1.14	1.07	3.16	5.32	8.48	8.04
Platyrrhinus fusciventris	1.73	1.03			1.83	1.23	2.21	1.81	2.15	1.67	1.22	1.07	3.51	5.58	9.09	11.1
Platyrrhinus helleri	1.3	0.97			1.43	1	1.911	1.345	1.804	1.396	0.9	0.734	2.45	4.5	6.95	10.97
Platyrrhinus helleri	1.64	1.18			1.64	1.18	2.39	1.79	2.2	1.65	1.26	1.04	3.7	6.03	9.73	9.6
Platyrrhinus helleri	1.61	1.1			1.68	1.08	2.42	1.6	2.15	1.66	1.1	0.99	3.65	6.11	9.76	9.76
Platyrrhinus incarum	1.32	0.96			1.68	1.04	2.34	1.55	1.96	1.47	1.1	1.08	3.3	5.46	8.76	12.08
Platyrrhinus incarum	1.37	0.93			1.8	1.12	2.24	1.43	2.01	1.46	1.19	0.94	3.31	5.54	8.85	15.83
Platyrrhinus infuscus	2.961	1.093			2.7	1.226	3.396	1.968	2.771	1.989	1.858	1.508	3.82	7.66	11.48	15.71
Platyrrhinus infuscus	2.45	1.65			2.65	1.75	3.51	2.76	3.2	2.27	1.9	1.65	5	8.69	13.69	16.32
Platyrrhinus infuscus	2.612	1.57			2.806	1.576	3.9	2.91	3.25	2.42	1.98	1.83	5.13	8.88	14.01	16.44
Platyrrhinus ismaeli	2.23	1.21			2.36	1.48	3.5	2.85	3.77	2.57	1.96	1.79	4.54	8.65	13.19	10.46
Platyrrhinus ismaeli	2.177	1.308			2.314	1.961	3.49	2.86	3.82	2.84	1.97	1.86	4.82	9.05	13.87	11.7
Platyrrhinus lineatus	1.866	1.226			2.05	1.367	2.763	1.738	2.347	1.705	1.025	1.054	3.24	5.96	9.2	12.2
Platyrrhinus lineatus	2.03	1.27			2.22	1.32	2.81	1.95	2.52	1.79	1.24	1.21	3.98	6.48	10.46	13.51
Platyrrhinus lineatus	2.04	1.25			2.22	1.44	2.48	1.94	2.52	1.74	1.38	1.23	4	6.71	10.71	13.6
Platyrrhinus masu	2.27	1.52			2.31	1.65	3.34	2.42	3.24	2.17	1.91	1.54	4.29	8.19	12.48	11.01
Platyrrhinus masu	2.1	1.44			2.44	1.63	3.26	2.26	3.23	2.25	1.66	1.72	4.38	8.14	12.52	11.23
Platyrrhinus matapalensis	1.86	1.06			1.94	1.29	2.52	1.91	2.45	1.88	1.6	1.15	3.58	6.61	10.19	12.62
Platyrrhinus matapalensis	1.96	1.21			1.83	1.36	2.59	1.97	2.32	1.83	1.38	1.13	3.67	6.09	9.76	12.63
Platyrrhinus nigellus	1.97	1.16			1.9	1.26	2.79	2.09	2.84	1.81	1.55	1.33	3.88	7.33	11.21	15.15
Platyrrhinus nigellus	2.11	1.2			2.02	1.32	3.12	2.16	2.91	1.83	1.37	1.39	3.93	7.57	11.5	10
Platyrrhinus vittatus	2.106	1.029			2.611	1.29	3.642	2.548	3.526	2.456	1.823	2.102	4.35	7.87	12.22	9.55
Pteronotus davyi	1.22	1.06	0.47	0.46	1.21	0.9	2.02	1.28	1.98	1.22	1.94	1.07	2.41	5.85	8.26	10.17
Pteronotus davyi	1.03	0.97	0.41	0.47	1.25	0.74	1.95	1.25	1.88	1.2	1.84	1.02	2.45	5.64	8.09	10.42
Pteronotus gymnonotus suapurensis	1.14	0.93	0.45	0.44	1.24	0.85	1.95	1.33	1.99	1.26	1.86	1.13	2.42	5.85	8.27	10.41
Pteronotus gymnonotus suapurensis	1.23	1	0.37	0.83	1.21	0.8	1.9	1.28	1.9	1.26	1.88	1.1	2.48	5.65	8.13	9.42
Pteronotus gymnonotus suapurensis	1.26	1.13	0.38	0.4	1.24	0.86	1.95	1.39	1.98	1.38	1.96	1.2	2.5	6.05	8.55	8.91
Pteronotus macleayii	0.91	0.74			1.06	0.72	1.71	1.15	1.63	1.05	1.65	0.92	2.12	4.94	7.06	10.37
Pteronotus macleayii	1.15	0.68			1.2	0.81	1.57	1.07	1.61	1.03	1.65	0.89	2.21	4.85	7.06	12.08
Pteronotus parnelli mesoamericanus	1.55	1.38	0.62	0.69	1.62	1.07	2.3	1.58	2.27	1.45	2.29	1.24	3.08	6.92	10	6.53
Pteronotus parnelli mesoamericanus	1.44	1.31	0.59	0.7	1.66	1	2.68	1.58	2.4	1.54	2.43	1.22	3.43	7.3	10.73	8.46
Pygoderma bilabiatum	1.27	1.32			1.36	1.24	1.829	1.302	1.225	1.19			2.23	2.62	4.85	8.63
Pygoderma bilabiatum	1.79	1.57			1.64	1.61	2.29	1.48	1.13	1.33			3.19	3.38	6.57	6.58
Pygoderma bilabiatum	1.83	1.7			1.58	1.7	2.33	1.41	1.1	1.47			3.32	3.45	6.77	7.8
Rhinophylla pumilio	0.72	0.58			0.73	0.64	1.153	0.63	1.024	0.695	0.739	0.565	1.58	3.02	4.6	7.6
Rhinophylla pumilio	1.13	0.63			0.97	0.69	1.57	0.72	1.36	0.69	0.82	0.49	2.09	4.03	6.12	5.51
Rhinophylla pumilio	1.06	0.72			0.99	0.78	1.48	0.75	1.33	0.7	1.08	0.52	1.98	3.99	5.97	6.02
Sphaeronycteris toxophyllum	1.23	1.24			1.11	1.19	1.64	1.36	1.33	1.15	0.47	0.56	2.03	3.33	5.36	7.46
Sphaeronycteris toxophyllum	1.14	1.22			1.11	1.2	1.56	1.3	1.44	1.14	0.46	0.6	2.18	3.4	5.58	6.63
Stenoderma rufum	1.04	1.383			1.453	1.46	1.805	1.512	1.557	1.455	0.7	0.7	1.88	4.21	6.09	8.16
Sturnira erythromos	1.29	1.02			0.99	1.03	1.723	1	1.193	0.957	0.579	0.724	2.24	3.84	6.08	9.92
Sturnira lilium	1.39	1.07			1.14	1.07	1.84	1.16	1.424	1.066	0.811	0.66	2.2	3.83	6.03	9.98
Sturnira lilium	1.77	1.33			1.28	1.13	2.48	1.48	1.53	1.27	0.92	0.76	3.15	5.11	8.26	7.03
Sturnira lilium	1.83	1.5			1.39	0.28	2.51	1.47	1.73	1.28	1.02	0.8	3.2	5.25	8.45	9.17
Sturnira ludovici	1.424	1.069			1.011	0.977	1.713	1.107	1.536	0.968	0.721	0.713	1.94	3.53	5.47	6.64
Sturnira magna	1.65	1.27			1.31	1.08	1.81	1.042	1.18	0.986	0.76	0.69	2.83	3.69	6.52	6.96
Sturnira mordax	1.585	1.362			1.205	0.958	1.883	1.046	1.469	1.016	0.534	0.507	2.27	3.83	6.1	7.89
Sturnira oporaphilum	1.516	1.226			1.22	0.94	1.839	1.062	1.48	1.071	0.417	0.336	2.23	3.79	6.02	8.83
Sturnira tildae	2.078	1.068			1.365	0.877	1.173	2.023	1.188	1.502	0.704	0.829	2.39	3.92	6.31	12.85
Tonatia bidens	1.65	1.09	0.36	1	1.473	1.001	2.17	1.22	2.33	1.3	2	1.07	2.82	6.17	8.99	13.05
Tonatia bidens	1.89	1.35	0.54	0.95	1.83	1.19	2.4	1.61	2.44	1.57	2.42	1.24	3.78	7.08	10.86	10.96
Tonatia bidens	1.83	1.38	0.56	0.862	1.74	1.21	2.49	1.57	2.44	1.59	2.51	1.24	3.7	7.19	10.89	13.68
Trachops cirrhosus	1.79	1	0.49	0.45	1.62	0.94	1.948	1.014	2.113	1.228	2.287	1.273	3.64	8.07	11.71	13.93
Trachops cirrhosus	2.1	1.27	0.64	0.61	2.1	1.19	2.61	1.85	3.03	2.1	2.82	1.8	4.06	8.28	12.34	8.63
Trachops cirrhosus	1.99	1.29	0.64	0.56	2	1.18	2.61	1.81	3.07	1.98	2.89	1.7	3.98	8.36	12.34	10.82
Uroderma bilobatum	1.56	1.01			1.51	1.12	2.119	1.474	1.872	1.221	1.077	0.848	2.73	4.32	7.05	11.58
Uroderma bilobatum	1.7	1.06			2	1.14	2.28	1.67	2.03	1.45	1.08	0.93	3.52	5.3	8.82	9.1
Uroderma bilobatum	1.7	1.1			1.98	1.13	2.27	1.73	2.1	1.48	1.09	0.96	3.72	5.67	9.39	8.61
Uroderma magnirostrum	1.803	0.858			1.934	0.836	2.239	1.475	1.905	1.34	1.025	0.749	3.06	4.32	7.38	8.43
Vampyriscus bidens	1.5	0.9			1.6	1.1	1.95	1.57	2.1	1.45			3.22	3.94	7.16	9.45
Vampyriscus bidens	1.55	0.94			1.66	1.27	1.92	1.68	2.18	1.45	0.35	0.35	3.19	4.04	7.23	8.14
Vampyressa melissa	1.13	0.85			1.58	1.39	1.92	1.68	2.31	1.76			3.34	4.14	7.48	10.2
Vampyressa nymphaea	1.302	0.632			1.502	0.837	1.743	1.166	2.092	1.053			2.55	3.6	6.15	6
Vampyressa nymphaea	1.48	0.94			1.88	1.19	2.24	1.72	2.62	1.59			3.49	4.74	8.23	7.3
Vampyressa pusilla	0.896	0.538			1.252	0.633	1.313	1.104	1.366	1.049			1.74	2.38	4.12	7.66
Vampyressa pusilla	1.08	0.75			1.46	1.18	1.5	1.38	1.69	1.32			2.82	3.13	5.95	8.21
Vampyressa pusilla	0.94	0.8			1.39	1.12	1.51	1.37	1.69	1.25			2.8	3.28	6.08	13.62
Vampyressa thyone	1.11	0.96			0.91	0.84	1.64	1.36	1.8	1.33			3.34	3.1	6.44	13.79
Vampyrodes caraccioli	1.97	1.36			2.05	1.78	2.99	2.67	3.55	2.46	1.03	1.03	4.48	7.61	12.09	12.85
Vampyrodes caraccioli	2.07	1.45			2.1	2.01	2.78	2.32	3.43	2.19	1.1	0.93	4.3	7.45	11.75	13.44
Vampyrodes caraccioli	2.29	1.54			2.22	2.22	2.9	2.4	3.47	2.27	1.03	0.93	4.43	7.47	11.9	13.59
Vampyrodes major	2.41	1.5			2.28	1.8	3.08	2.58	3.61	2.4	0.91	0.97	4.49	7.52	12.01	28.18
Vampyrodes major	2.5	1.48			2.3	1.85	3.06	2.45	3.62	2.55	1.14	1.11	4.4	7.7	12.1	26.97
Vampyrum spectrum	2.87	2.1	1.98	1.78	3.44	2	5	2.15	5.45	2.87	4.71	2.75	8.57	13.59	22.16	29.89
Vampyrum spectrum	2.72	1.918	2.07	1.5	3.587	1.795	4.7	2.18	5.28	2.75	4.61	2.67	8.5	13.82	22.32	28.76

## Sheet: Source data file 2
Source Data File 2
Species: aggregated Source Data 1 used for data analysis
PL: Length of the premolar area
ML: Length of the molar area
PML: PL+ML
MSP: Length of the facial Mid Sagital Plane of the mandible
numTeeth: number of postcanine teeth
BM: Body Mass
Species	P2.Length	P2.Width	P3.Length	P3.Width	P4.Length	P4.Width	M1.Length	M1.Width	M2.Length	M2.Width	M3.Length	M3.Width	PL	ML	PML	MSP	BM	Diet	ToothFormula	numTeeth
Ametrida centurio	1.095	0.825	0	0	0.915	0.89	1.335	0.89	1.16	0.95	0.535	0.41	1.985	3.03	5.015	5.33	10.15	Fruit	2P3MS	5
Anoura caudifer caudifer	1.0665	0.339	1.2265	0.226	1.3395	0.3095	1.56	0.645	1.405	0.63	1.38	0.515	4.21	4.385	8.595	10.72	10.55	Nectar	3P3ML	6
Anoura cultrata	1.83	0.423	1.275	0.3725	1.158	0.361	1.78	0.735	1.605	0.7	1.275	0.595	4.86	4.625	9.485	11.875	17.42	Nectar	3P3ML	6
Anoura geoffroyi	1.58	0.645	1.805	0.34	1.75	0.45	1.835	0.81	1.685	0.7	1.485	0.55	5.895	5.2	11.095	13.79	15	Nectar	3P3ML	6
Ariteus flavescens	1.75	1.45	0	0	1.23	1.47	2.31	1.58	2.15	1.47	0	0	2.3	4.06	6.36	8.09	12.3	Fruit	2P2MS	4
Artibeus anderseni	1.19	1.01667	0	0	1.26333	1.12	1.89533	1.31767	1.739	1.20233	0	0	2.49667	3.52667	6.02333	7.29333	11.77	Fruit	2P2MS	4
Artibeus aztecus	1.43	1.22	0	0	1.24	1.09	2.22	1.531	1.956	1.441	0	0	2.45	4.19	6.64	8.35	20.75	Fruit	2P2MS	4
Artibeus cinereus	1.58667	1.11	0	0	1.33667	1.11333	2.40967	1.413	2.12233	1.377	0	0	2.78667	4.49667	7.28333	8.39667	12.19	Fruit	2P2MS	4
Artibeus fimbriatus	2.43	1.31	0	0	2.24	1.59	3.12	2.286	2.9806	1.764	0.917	0.837	4.11	6.88	10.99	12.75	60.93	Fruit	2P3MS	5
Artibeus jamaicensis	1.71	1.18	0	0	1.94	1.41	3.23	2.29	2.353	1.99	0.683	0.635	3.96	6.44	10.4	11.06	42.56	Fruit	2P3MS	5
Artibeus lituratus	2.03	1.56	0	0	2.2	1.6	3.33	2.083	2.7	1.877	0.576	0.466	4.16	6.66	10.82	15.79	67.65	Fruit	2P3MS	5
Artibeus phaeotis	1.12	0.87	0	0	1.08	0.92	1.882	1.207	1.547	1.074	0	0	2.15	3.31	5.46	6.66	12.45	Fruit	2P2MS	4
Brachyphylla cavernarum cavernarum	1.89	1.855	0	0	2.2	1.845	3.215	2.485	2.88	2.525	2.155	2.175	3.98	8.265	12.245	14.74	45.5	Omni	2P3MR	5
Brachyphylla nana	1.97	1.66	0	0	2.03	1.75	2.94	2.22	2.73	2.35	2.18	2.11	4.04	7.19	11.23	13.37	33.44	Omni	2P3MR	5
Carollia brevicauda	1.14	0.75	0	0	1.4	0.73	1.32	0.792	1.136	0.8	0.967	0.538	2.61	3.68	6.29	7.83	14.33	Fruit	2P3MR	5
Carollia castanea	1.1	0.66	0	0	1.12	0.67	1.196	0.689	1.1	0.7	0.853	0.665	2.16	3.32	5.48	8.21	13.17	Fruit	2P3MR	5
Carollia perspicillata	1.92	0.995	0	0	1.795	0.985	2.06	1.125	1.8	1.015	1.545	0.885	3.535	5.55	9.085	10.58	18.21	Fruit	2P3MR	5
Carollia subrufa	1.6	0.86	0	0	1.34	0.74	1.493	0.953	1.339	0.928	1.157	0.847	3.12	4.14	7.26	9.1	16.31	Fruit	2P3MR	5
Centurio senex	1.06367	1.23	0	0	1.34667	1.48333	1.95333	1.5	1.53	1.47667	0	0	2.41333	3.51333	5.92667	5.89333	21.56	Fruit	2P2MS	4
Chiroderma salvini	1.23333	0.78	0	0	2.19667	1.44	2.341	1.997	3.714	2.02867	0	0	4.14333	6.24333	10.3867	12.62	26.58	Fruit	2P2MS	4
Chiroderma trinitatum	1.05	0.57	0	0	1.36	0.85	1.501	1.201	2.581	1.484	0	0	2.92	4.13	7.05	8.93	13.88	Fruit	2P2MS	4
Chiroderma trinitatum gorgasi	1.323	0.764	0	0	1.6845	1.1925	1.805	1.71	3.155	1.84	0	0	3.345	4.965	8.31	10.585	13.88	Fruit	2P2MS	4
Chiroderma villosum jesupi	0.9	0.67	0	0	2.24	1.385	2.3	2.035	3.48	2.25	0	0	4.495	5.725	10.22	12.57	22.99	Fruit	2P2MS	4
Choeroniscus godmani	0.88	0.25	0.91	0.2	0.766	0.22	0.935	0.342	0.829	0.382	0.854	0.382	2.74	3.6	6.64	9.08	8.63	Nectar	3P3ML	6
Choeroniscus minor	1.23	0.21	1.37	0.23	1.23	0.186	1.47	0.48	1.31	0.47	1.07	0.34	5.18	4.25	9.43	13.18	9.23	Nectar	3P3ML	6
Choeronycteris mexicanus	1.51667	0.326667	1.66	0.303333	1.63667	0.26	1.931	0.507	1.608	0.524333	1.53467	0.473	6.01	5.83667	11.8467	15.25	16.19	Nectar	3P3ML	6
Chrotopterus auritus	1.97	1.81	0.57	0.74	2.83	1.63	3.48767	2.08933	3.505	2.25467	2.99533	1.96433	4.52	9.83667	14.3567	16.61	80.31	Carni	3P3MR	6
Desmodus rotundus	1.79333	0.290667	0	0	0.628	0.305667	1.34	0.28	0	0	0	0	2.40333	1.31	3.71333	7.35667	33.46	Sang	2P1M	3
Diaemus youngi	1.925	0.405	0	0	0.58	0.365	1.575	0.33	0	0	0	0	2.46	1.565	4.025	8.665	36.59	Sang	2P1M	3
Diphylla ecaudata	1.04967	0.176667	0	0	0.572333	0.181	0.926667	0.133333	0.466667	0.09	0	0	1.78667	1.50667	3.29333	6.91	30.05	Sang	2P2M	4
Ectophylla alba	0.99	0.52	0	0	1.45	0.93	1.51	1.36	2.1	1.57	0	0	3.12	3.78	6.9	7.99	5.6	Fruit	2P2MS	4
Enchisthenes harti	1.59	1.175	0	0	1.3605	1.165	2.155	1.51	2.065	1.35	0.94	0.77	2.675	5.175	7.85	9.175	16.42	Fruit	2P3MS	5
Erophylla sezekorni	1.51	0.9435	0	0	1.7805	0.845	2.645	0.92	1.88	0.87	1.495	0.77	3.29	5.87	9.16	10.97	16.41	Omni	2P3MR	5
Gardnerycteris crenulatum	1.345	1.29	0	0	1.3165	1.315	2.415	1.57	2.325	1.52	1.875	1.4	2.48	6.735	9.215	10.54	13.56	Insect	2P3MR	5
Glossophaga comissarisi	1.265	0.384	1.265	0.46	1.335	0.45	1.525	0.71	1.385	0.67	1.19	0.625	3.88	4.12	8	9.41	9.05	Nectar	3P3ML	6
Glossophaga longirostris	1.505	0.483	1.48	0.435	1.64	0.445	1.655	0.805	1.55	0.745	1.445	0.59	4.435	4.915	9.35	11.315	12.76	Nectar	3P3ML	6
Glossophaga morenoi	1.27	0.4	1.03	0.42	1.28	0.44	1.38	0.69	1.21	0.655	0.956	0.611	3.34	3.64	6.98	8.59	8.91	Nectar	3P3ML	6
Glossophaga s. leachii	1.0975	0.457	1.155	0.448	1.26	0.4275	1.52	0.685	1.375	0.605	1.07	0.515	4.1	4.39	8.49	10.675	10.58	Nectar	3P3ML	6
Glossophaga soricina	1.38	0.506	1.35	0.453333	1.46	0.529333	1.41833	0.683	1.25433	0.632	1.13333	0.528333	3.94333	4.07333	8.01667	9.47333	10.01	Nectar	3P3ML	6
Glyphonycteris sylvestris	1.22	0.78	0.7	0.58	1.27	0.74	0.968	1.582	1.033	1.637	1.41	0.819	2.84	4.62	7.46	8.78	9.44	Insect	3P3MR	6
Hylonycteris underwoodi	0.97	0.26	1.17	0.29	1.16	0.28	1.419	0.584	1.229	0.518	1.042	0.48	2.98	3.4	6.38	9	7.53	Nectar	3P3ML	6
Lampronycteris brachyotis platyceps	1.465	0.735	0.96	0.675	1.445	0.76	2.045	1.07	1.995	1.055	1.795	1.005	3.575	5.785	9.36	10.64	11.89	Insect	3P3MR	6
Leptonycteris nivalis	1.6	0.443333	1.48333	0.34	1.58333	0.4	1.99	0.66	1.71333	0.616667	0	0	5.68333	3.89667	9.58	11.9967	29.5	Nectar	3P2M	5
Leptonycteris yerbabuenae	1.31	0.47	1.33	0.35	1.46	0.3	1.75	0.63	1.46	0.46	0	0	4.88	3.37	8.25	11.57	21.2	Nectar	3P2M	5
Lionycteris spurrelli	0.717	0.42	0.783333	0.522333	0.767	0.444667	1.39333	0.583333	1.24	0.566667	1.10667	0.463333	2.89	3.85333	6.74333	9.02667	8.39	Nectar	3P3ML	6
Lonchophylla robusta	1.39	0.41	1.34	0.47	1.38	0.41	1.696	0.572	1.509	0.554	1.282	0.622	4.33	4.48	8.81	11.38	13.96	Nectar	3P3ML	6
Lonchophylla thomasii	1.10667	0.396667	1.1	0.31	1.05333	0.32	1.24733	0.423667	1.10033	0.456	1.01433	0.456333	3.38333	3.45333	6.83667	8.80667	10	Nectar	3P3ML	6
Lonchorhina aurita	0.993333	0.766667	0.343333	0.42	1.15667	0.776667	1.81367	1.04133	1.78233	1.055	1.39733	0.911	2.30667	5.15667	7.46333	8.89	15.33	Insect	3P3MR	6
Lophostoma brasiliense	1.58667	1.21667	0.39	0.613333	1.22	0.956667	1.86867	1.182	1.80367	1.28433	1.79933	0.969	2.79333	5.46667	8.26	8.95	10.18	Omni	3P3MR	6
Lophostoma carrikeri	1.55	1.335	0.645	0.885	1.305	1.005	2.24	1.36	2.11	1.26	1.9	1.045	3.625	6.12	9.745	10.655	21.72	Omni	3P3MR	6
Lophostoma evotis	1.57	1.03667	0.533667	0.743333	1.55333	1.02467	2.31333	1.38333	2.24667	1.38667	2.04667	1.05333	3.45333	6.46333	9.91667	11.2467	20.05	Omni	3P3MR	6
Lophostoma silvicolum	1.6	1.29	0.65	1.03	1.39	1.08	2.101	1.236	2.25	1.52	1.99	1.175	2.81	5.5	8.31	10.42	31.06	Omni	3P3MR	6
Lophostoma silvicolum silvicolum	1.329	1.0745	0.7185	0.72	1.365	0.879	2.175	1.285	2.19	1.36	2.065	1.16	3.69	7.135	10.825	12.73	31.06	Omni	3P3MR	6
Macrophyllum macrophyllum	0.818	0.6535	0.45	0.495	0.965	0.754	1.705	1.225	1.705	1.06	1.475	0.85	1.85	4.75	6.6	7.685	8.03	Insect	3P3MR	6
Macrotus californicus	1.469	0.685	1.4	0.725	1.285	0.75	2.145	1.23	2.455	1.315	1.975	1.13	3.855	6.59	10.445	11.8	12.13	Insect	3P3MR	6
Macrotus w. compressus	1.78	1.08	1.685	0.845	1.7	0.83	2.31	1.25	2.45	1.38	2.21	1.24	4.82	6.985	11.805	12.285	15.18	Insect	3P3MR	6
Macrotus waterhousii	1.18	0.68	0.48	0.94	0.91	0.56	1.8	1.08	1.9	1.12	1.62	1.04	0.76	6.38	7.14	9.51	15.18	Insect	3P3MR	6
Mesophylla macconnelli	1.015	0.65	0	0	1.4765	0.8015	1.505	1.115	1.67	1.145	0.32	0.34	3.12	3.77	6.89	8.055	7.24	Fruit	2P3MS	5
Micronycteris brosseti	1.03	0.69	0.62	0.8	1.05	0.62	1.57	0.92	1.72	0.93	1.56	0.79	3.06	4.87	7.93	8.52	4.72	Insect	3P3MR	6
Micronycteris hirsuta	1.58	0.982333	1.25333	0.81	1.408	0.837333	1.98333	1.006	2.17233	1.19667	2.06567	1.16333	4.13667	6.30333	10.44	11.4133	13.21	Insect	3P3MR	6
Micronycteris megalotis	0.954333	0.626333	0.725333	0.617667	0.981	0.593	1.64667	0.91	1.81667	1.02	1.54667	0.913333	2.69667	4.96	7.65667	8.39667	6.14	Insect	3P3MR	6
Micronycteris minuta	1.2685	0.701	0.6075	0.5125	0.9495	0.611	1.599	0.774	1.529	0.8225	1.3875	0.716	2.31	4.28	6.59	7.965	6.9	Insect	3P3MR	6
Micronycteris nicefori	1.176	0.68	1.07	0.594	1.358	0.73	1.71	1.045	1.785	1.07	1.56	0.925	3.575	5.13	8.705	10.035	8.95	Insect	3P3MR	6
Micronycteris schmidtorum	0.9925	0.675	0.815	0.63	1.085	0.6225	1.76	0.89	1.91	1.055	1.705	0.98	3.26	5.63	8.89	10.05	7.63	Insect	3P3MR	6
Micronycteris sylvestris	1.13	0.67	0.9	0.55	1.13	0.7	2.01	1.07	2.05	1.1	1.92	1.08	3.23	6.1	9.33	10.56	9.44	Insect	3P3MR	6
Mimon bennettii	1.5515	1.486	0	0	1.835	1.35	2.6	1.965	2.72	1.825	2.385	1.575	3.62	7.405	11.025	12.495	23	Insect	2P3MR	5
Mimon cozumelae	1.61333	1.38333	0	0	1.57667	1.33667	2.40133	1.66833	2.533	1.71833	2.061	1.48267	3.08333	7.00333	10.0867	11.4	23.35	Insect	2P3MR	5
Monophyllus cubanus	1.118	0.471	1.46	0.44	1.467	0.45	1.47	0.63	1.42	0.66	1.33	0.68	4.37	4.71	9.08	10.41	9.16	Nectar	3P3ML	6
Monophyllus redmani	0.94	0.35	1.07	0.29	1.21	0.28	1.245	0.551	1.097	0.491	1.042	0.333	3.99	3.72	7.71	8.57	9.16	Nectar	3P3ML	6
Mormoops blainvillei cuvieri	1.08	0.61	0.94	0.5	0.74	0.53	1.91	1.16	1.75	1.05	1.9	0.93	4.15	5.62	9.77	10.44	8.6	Insect	3P3MR	6
Mormoops Megalophylla tumidiceps	1.105	0.655	0.9	0.485	0.985	0.57	1.14	1.965	1.15	1.755	1.245	1.37	3.615	5.09	8.705	10.82	16.12	Insect	3P3MR	6
Musonycteris harrisoni	1.37	0.25	1.32	0.35	1.34	0.36	1.618	0.438	1.398	0.426	1.202	0.399	6.06	5.16	11.22	18.77	11.68	Nectar	3P3ML	6
Noctilio albiventris	0.6	0.98	0	0	0.98	1.425	2.25	1.95	2.33	1.87	2.37	1.465	1.81	7.335	9.145	10.095	60.49	Carni	2P3MR	5
Phylloderma stenops	2.42	1.35	1	0.79	2.38	1.08	2.86	1.64	2.67	1.5	2.38	1.19	5.22	7.62	12.84	14.8	53.84	Omni	3P3MR	6
Phyllonycteris poeyi	1.63	0.89	0	0	1.72	0.75	2.04	1.02	1.54	1.12	1.38	0.9	3.84	4.94	8.78	10.79	21.43	Omni	2P3MR	5
Phyllops falcatus	1.17	0.891	0	0	1.244	0.928	1.692	1.127	1.306	1.022	0.55	0.506	2.05	3.28	5.33	6.96	19.5	Fruit	2P3MS	5
Phyllostomus discolor	2.297	1.156	0	0	1.955	1.015	2.037	1.203	1.833	1.077	1.619	0.873	3.46	5.88	9.34	19.46	37.79	Omni	2P3MR	5
Phyllostomus elongatus	2.058	1.175	0	0	1.709	1.116	2.111	1.332	2.045	1.5	1.915	1.078	3.01	6.76	9.77	19.67	40.37	Omni	2P3MR	5
Phyllostomus hastatus	3.336	1.6624	0	0	2.62	1.4176	3.3608	2.4268	3.5122	2.2726	3.014	1.8268	5.576	9.686	15.262	13.268	93.52	Omni	2P3MR	5
Platalina genovensium	1.85	0.42	2.02	0.34	1.93	0.37	2.13	0.5	2.06	0.7	1.73	0.57	5.97	5.97	11.94	10.12	17.8	Nectar	3P3ML	6
Platyrrhinus dorsalis	1.756	1.365	0	0	2.442	1.339	2.696	2.592	2.802	1.947	1.234	1.413	3.23	6.32	9.55	10.26	26	Fruit	2P3MS	5
Platyrrhinus fusciventris	1.63	1.015	0	0	1.785	1.19	2.235	1.76	2.13	1.65	1.18	1.07	3.335	5.45	8.785	9.57	13	Fruit	2P3MS	5
Platyrrhinus helleri	1.51667	1.08333	0	0	1.58333	1.08667	2.24033	1.57833	2.05133	1.56867	1.08667	0.921333	3.26667	5.54667	8.81333	10.11	13.66	Fruit	2P3MS	5
Platyrrhinus incarum	1.345	0.945	0	0	1.74	1.08	2.29	1.49	1.985	1.465	1.145	1.01	3.305	5.5	8.805	13.955	13.58	Fruit	2P3MS	5
Platyrrhinus infuscus	2.67433	1.43767	0	0	2.71867	1.51733	3.602	2.546	3.07367	2.22633	1.91267	1.66267	4.65	8.41	13.06	16.1567	48.07	Fruit	2P3MS	5
Platyrrhinus ismaeli	2.2035	1.259	0	0	2.337	1.7205	3.495	2.855	3.795	2.705	1.965	1.825	4.68	8.85	13.53	11.08	35.34	Fruit	2P3MS	5
Platyrrhinus lineatus	1.97867	1.24867	0	0	2.16333	1.37567	2.68433	1.876	2.46233	1.745	1.215	1.16467	3.74	6.38333	10.1233	13.1033	23.81	Fruit	2P3MS	5
Platyrrhinus masu	2.185	1.48	0	0	2.375	1.64	3.3	2.34	3.235	2.21	1.785	1.63	4.335	8.165	12.5	11.12	27	Fruit	2P3MS	5
Platyrrhinus matapalensis	1.91	1.135	0	0	1.885	1.325	2.555	1.94	2.385	1.855	1.49	1.14	3.625	6.35	9.975	12.625	16	Fruit	2P3MS	5
Platyrrhinus nigellus	2.04	1.18	0	0	1.96	1.29	2.955	2.125	2.875	1.82	1.46	1.36	3.905	7.45	11.355	12.575	23.05	Fruit	2P3MS	5
Platyrrhinus vittatus	2.106	1.029	0	0	2.611	1.29	3.642	2.548	3.526	2.456	1.823	2.102	4.35	7.87	12.22	9.55	62.3	Fruit	2P3MS	5
Pteronotus davyi	1.125	1.015	0.44	0.465	1.23	0.82	1.985	1.265	1.93	1.21	1.89	1.045	2.43	5.745	8.175	10.295	9.35	Insect	3P3MR	6
Pteronotus gymnonotus suapurensis	1.21	1.02	0.4	0.556667	1.23	0.836667	1.93333	1.33333	1.95667	1.3	1.9	1.14333	2.46667	5.85	8.31667	9.58	14	Insect	3P3MR	6
Pteronotus macleayii	1.03	0.71	0	0	1.13	0.765	1.64	1.11	1.62	1.04	1.65	0.905	2.165	4.895	7.06	11.225	5.5	Insect	2P3MR	5
Pteronotus parnelli mesoamericanus	1.495	1.345	0.605	0.695	1.64	1.035	2.49	1.58	2.335	1.495	2.36	1.23	3.255	7.11	10.365	7.495	11.65	Insect	3P3MR	6
Pygoderma bilabiatum	1.63	1.53	0	0	1.52667	1.51667	2.14967	1.39733	1.15167	1.33	0	0	2.91333	3.15	6.06333	7.67	19.3	Fruit	2P2MS	4
Rhinophylla pumilio	0.97	0.643333	0	0	0.896667	0.703333	1.401	0.7	1.238	0.695	0.879667	0.525	1.88333	3.68	5.56333	6.37667	9.49	Fruit	2P3MR	5
Sphaeronycteris toxophyllum	1.185	1.23	0	0	1.11	1.195	1.6	1.33	1.385	1.145	0.465	0.58	2.105	3.365	5.47	7.045	16.28	Fruit	2P3MS	5
Stenoderma rufum	1.04	1.383	0	0	1.453	1.46	1.805	1.512	1.557	1.455	0.7	0.7	1.88	4.21	6.09	8.16	22	Fruit	2P3MS	5
Sturnira erythromos	1.29	1.02	0	0	0.99	1.03	1.723	1	1.193	0.957	0.579	0.724	2.24	3.84	6.08	9.92	15.7	Fruit	2P3MS	5
Sturnira lilium	1.66333	1.3	0	0	1.27	0.826667	2.27667	1.37	1.56133	1.20533	0.917	0.74	2.85	4.73	7.58	8.72667	21.17	Fruit	2P3MS	5
Sturnira ludovici	1.424	1.069	0	0	1.011	0.977	1.713	1.107	1.536	0.968	0.721	0.713	1.94	3.53	5.47	6.64	22.43	Fruit	2P3MS	5
Sturnira magna	1.65	1.27	0	0	1.31	1.08	1.81	1.042	1.18	0.986	0.76	0.69	2.83	3.69	6.52	6.96	48.29	Fruit	2P3MS	5
Sturnira mordax	1.585	1.362	0	0	1.205	0.958	1.883	1.046	1.469	1.016	0.534	0.507	2.27	3.83	6.1	7.89	11.79	Fruit	2P3MS	5
Sturnira oporaphilum	1.516	1.226	0	0	1.22	0.94	1.839	1.062	1.48	1.071	0.417	0.336	2.23	3.79	6.02	8.83	21.37	Fruit	2P3MS	5
Sturnira tildae	2.078	1.068	0	0	1.365	0.877	1.173	2.023	1.188	1.502	0.704	0.829	2.39	3.92	6.31	12.85	24.13	Fruit	2P3MS	5
Tonatia bidens	1.79	1.27333	0.486667	0.937333	1.681	1.13367	2.35333	1.46667	2.40333	1.48667	2.31	1.18333	3.43333	6.81333	10.2467	12.5633	29.29	Insect	3P3MR	6
Trachops cirrhosus	1.96	1.18667	0.59	0.54	1.90667	1.10333	2.38933	1.558	2.73767	1.76933	2.66567	1.591	3.89333	8.23667	12.13	11.1267	35.63	Carni	3P3MR	6
Uroderma bilobatum	1.65333	1.05667	0	0	1.83	1.13	2.223	1.62467	2.00067	1.38367	1.08233	0.912667	3.32333	5.09667	8.42	9.76333	17.08	Fruit	2P3MS	5
Uroderma magnirostrum	1.803	0.858	0	0	1.934	0.836	2.239	1.475	1.905	1.34	1.025	0.749	3.06	4.32	7.38	8.43	17.71	Fruit	2P3MS	5
Vampyressa melissa	1.13	0.85	0	0	1.58	1.39	1.92	1.68	2.31	1.76	0	0	3.34	4.14	7.48	10.2	16.39	Fruit	2P2MS	4
Vampyressa nymphaea	1.391	0.786	0	0	1.691	1.0135	1.9915	1.443	2.356	1.3215	0	0	3.02	4.17	7.19	6.65	13.9	Fruit	2P2MS	4
Vampyressa pusilla	0.972	0.696	0	0	1.36733	0.977667	1.441	1.28467	1.582	1.20633	0	0	2.45333	2.93	5.38333	9.83	9.08	Fruit	2P2MS	4
Vampyressa thyone	1.11	0.96	0	0	0.91	0.84	1.64	1.36	1.8	1.33	0	0	3.34	3.1	6.44	13.79	7.3	Fruit	2P2MS	4
Vampyriscus bidens	1.525	0.92	0	0	1.63	1.185	1.935	1.625	2.14	1.45	0.175	0.175	3.205	3.99	7.195	8.795	11.89	Fruit	2P3MS	5
Vampyrodes caraccioli	2.11	1.45	0	0	2.12333	2.00333	2.89	2.46333	3.48333	2.30667	1.05333	0.963333	4.40333	7.51	11.9133	13.2933	35.212	Fruit	2P3MS	5
Vampyrodes major	2.455	1.49	0	0	2.29	1.825	3.07	2.515	3.615	2.475	1.025	1.04	4.445	7.61	12.055	27.575	28.04	Fruit	2P3MS	5
Vampyrum spectrum	2.795	2.009	2.025	1.64	3.5135	1.8975	4.85	2.165	5.365	2.81	4.66	2.71	8.535	13.705	22.24	29.325	177.29	Carni	3P3MR	6

## Sheet: Source data file 3
Source Data File 3
gen: tooth generation	Growth C-P4: growth between C and P4 per day
CS: Carnegie Stage	Mean of 3 measures per side
Tooth: C, Px, P2, P3, P4
Species	CS	C-Px	P2-P3	Px-P4	sumC-P4	growth(C-P4)
Glossophaga soricina	24	784.71	604.98	687.69	2077.38	20.382
Glossophaga soricina	23	762.04	545.43	668	1975.47	28.276
Glossophaga soricina	21.5	576.21	528.78	658.41	1763.4	317.26
Glossophaga soricina	21	543.65		426.6	970.25	36.7027
Glossophaga soricina	18			419.71	419.71
AJ	25	1242.27		1295	2537.27	115.438
AJ	24	977.08		983	1960.08	15.475
AJ	22	846.33		959	1805.33	71.7968
AJ	19.5	568.87		339	907.87	100.788
AJ	19	655.9			655.9	22.72
AJ	18.5	599.1			599.1
Pteronotus quadridens	22	437.59	275.13	456.28	1169	22.78
Pteronotus quadridens	21	599.24		455.86	1055.1	109.99
Pteronotus quadridens	20	505.15			505.15	23.315
Pteronotus quadridens	18	272			272
Monophyllus redmani	24	586.39	647.28	580.86	1814.53	24.792
Monophyllus redmani	23	516.08	594.69	579.8	1690.57	13.668
Monophyllus redmani	22	523.51	539.31	559.41	1622.23	6.266
Monophyllus redmani	20	522	497.57	540	1559.57	195.68
Monophyllus redmani	19	581.17			581.17
Carollia perspicillata	23	871		901.89	1772.89	48.5956
Carollia perspicillata	18	558			558
Carollia perspicillata	23	305.94	491.55	421.89	1219.38	10.84
Carollia perspicillata	22	298.84	368.53	497.81	1165.18	10.934
Carollia perspicillata	21	305.46	328.21	476.84	1110.51	24.348
Carollia perspicillata	20	576.03		412.74	988.77	102.154
Carollia perspicillata	19	478			478
Carollia perspicillata	18
